# Supplementary material for: Multi-Omics Analysis Reveals That Anthocyanin Degradation and Phytohormone Changes Regulate Red Color Fading in Rapeseed (Brassica napus L.) Petals
Source: Int J Mol Sci. 2024 Feb 23;25(5):2577. doi: 10.3390/ijms25052577 (PMC10931936; doi:10.3390/ijms25052577)
Supplement: Supplementary file 1 [file ijms-25-02577-s001.zip]

Archive with 1 entries (1 files):
- ijms-2882050-supplementary.xlsx
