# Supplementary material for: Multi-Omics Analysis Reveals That Anthocyanin Degradation and Phytohormone Changes Regulate Red Color Fading in Rapeseed (Brassica napus L.) Petals
Source: Int J Mol Sci. 2024 Feb 23;25(5):2577. doi: 10.3390/ijms25052577 (PMC10931936; doi:10.3390/ijms25052577)
Supplement: Supplementary file 1 [file ijms-25-02577-s001.zip › ijms-2882050-supplementary.xlsx]

## Sheet: Sheet1
Table S1. Primer sequences for qPCR validation.
Gene	Primer Name	Primer Sequence
		Forward (5' to 3')	Reverse (5' to 3')
Actin	BnaActin7	CTATCCTCCGTCTCGATCTCGC	CTTAGCCGTCTCCAGCTCTTGC
PAL	BnaA04G0070500ZS	GCTCAGTTCTCGGAGCTTGT	ACCGGATTCGCAAGGTACTG
C4H	BnaA04G0196700ZS	ATCCCTATCCTCAGGCCGTT	GCGCATTTCAATCCTCCACC
F3H	BnaA09G0476900ZS	GAGGCTGATGGGTTTGGC	CGCTTGAGTCCGAGGGTA
FLS	BnaA02G0020400ZS	CTCCCGTAGCGACCAACA	TCTAGCCGCGTCCATCAG
UFGT	BnaA02G0067600ZS	AGGGTTTCTGGAACGGACAA	ACGGCCTGCAAATCATCG
UGT75C1 1	BnaA08G0082300ZS	CGGACGAGGACTACATCA	TCACCACCCATAAGAACG
UGT75C1 2	BnaC08G0116200ZS	CATCCATCACGGAGCAAC	TCCATCGGAGAACCAAGC
UF3GT 1	BnaA06G0190700ZS	GTATCCGTGGTTAGCATTT	TTTGGGTAGAGGTTAAGAGG
UF3GT2	BnaC09G0362400ZS	TTGTAATGTATCCGTGGTT	AAAGTGATGAGATTTGGGT
